# Supplementary material for: Polymorphism in the GATM Locus Associated with Dialysis-Independent Chronic Kidney Disease but Not Dialysis-Dependent Kidney Failure
Source: Genes (Basel). 2021 May 28;12(6):834. doi: 10.3390/genes12060834 (PMC8228672; doi:10.3390/genes12060834)
Supplement: Supplementary file 1 [file genes-12-00834-s001.zip › Table S1.xlsx]

## Sheet: Sheet1
Supplementary table 1: The selection of 12 SNPs in 10 significant loci from the study by Wuttke et al., and the linkage disequilibrium of our respective analyzed SNPs
This study					Wuttke et al.
SNP	Chr/Pos (b37)	D'	R2	effect allele	SNP	Chr/Pos (b37)	Closest Gene	Impact	p-value	effect allele
rs11864909	16:20400839	0.9862	0.6	C	rs77924615	16:20392332	UMOD/PDILT	intron	2.95e-259	A
rs4293393	16:20353266	0.6083	0.4	C
rs2453533	15:45349027	1	1	C	rs1145077	15:45683795	GATM	intergenic	5.62e-244	T
rs1145084	15:45675440	1	1	G
rs7805747	7:151407801	0.9462	0.9	G	rs10254101	7:151415536	PRKAG2	intron	7.05e-124	T
rs1047891	2:211540507	1	1	A	rs1047891	2:211540507	CPS1	missense	6.62e-117	A
rs685270	11:30751955	0.9897	0.6	C	rs963837	11:30749090	DCDC1	intergenic	2.82e-115	T
rs11746443	5:176798306	0.9162	0.8	A	rs3812036	5:176813404	SLC34A1	intron	2.9e-114	T
rs9895661	17:59456589	1	1	T	rs9895661	17:59456589	BCAS3	intron	1.04e-106	T
rs2279463	6:160668389	0.9422	0.8	C	rs12207180	6:160633107	SLC22A2	intergenic	2.8e-92	A
rs10275044	7:1273845	0.9662	0.5	T	rs62435145	7:1286567	UNCX	intergenic	4.81e-91	T
rs8091180	18:77156537	1	1	A	rs8096658	18:77156537	NFATC1	intron	6.74e-81	C
