# Supplementary material for: Polymorphism in the GATM Locus Associated with Dialysis-Independent Chronic Kidney Disease but Not Dialysis-Dependent Kidney Failure
Source: Genes (Basel). 2021 May 28;12(6):834. doi: 10.3390/genes12060834 (PMC8228672; doi:10.3390/genes12060834)
Supplement: Supplementary file 1 [file genes-12-00834-s001.zip › Table S2.xlsx]

## Sheet: Sheet1
Supplementary table 2: Case-control Fisher exact tests for all SNPs: patient groups vs. healthy controls
Chromosome, SNP and gene	CHR	2	5	6	7	7	11	15	15	16	16	17	18
	SNP	rs1047891	rs11746443	rs2279463	rs10275044	rs7805747	rs685270	rs2453533	rs1145084	rs4293393	rs11864909	rs9895661	rs8091180
	Gene	CPS1	SLC34A1	SLC22A2	UNCX	PRKAG2	DCDC1	GATM	GATM	UMOD/PDILT	UMOD/PDILT	BCAS3	NFATC1
Alleles	MA	A	A	C	A	A	T	A	A	C	T	C	G
	OA	C	G	T	T	G	C	C	G	T	C	T	A
Minor allele frequency	Controls	0.251	0.2787	0.09091	0.1789	0.2602	0.4458	0.3269	0.3293	0.2274	0.3537	0.2274	0.4508
	all CKD	0.3283	0.3281	0.09223	0.1707	0.3159	0.4118	0.408	0.4134	0.1502	0.2537	0.2325	0.4093
	ESRD	0.2958	0.3261	0.1056	0.1972	0.3071	0.4236	0.3429	0.3451	0.1522	0.2174	0.2029	0.4357
	ND	0.3465	0.3293	0.08519	0.1567	0.3206	0.4053	0.4427	0.4304	0.1493	0.2727	0.2481	0.3955
All CKD vs. Controls	P	0.01195	0.2149	1	0.8316	0.1554	0.4113	0.01284	0.03735	0.00347	0.007549	0.8751	0.3261
	P(adj)	0.1434	/	/	/	/	/	0.1541	0.4482	0.04169	0.09058	/	/
	OR	1.459	1.264	1.016	0.9452	1.313	0.8701	1.419	1.435	0.6006	0.6214	1.029	0.8441
	SE	0.1471	0.1794	0.2811	0.2119	0.1806	0.1643	0.138	0.1692	0.1732	0.1758	0.1572	0.1634
	L95	1.093	0.8892	0.5857	0.6239	0.9217	0.6306	1.083	1.03	0.4277	0.4402	0.7561	0.6128
	U95	1.946	1.797	1.763	1.432	1.871	1.201	1.859	2	0.8433	0.8771	1.4	1.163
dialysis-dependent ESRD vs. Controls	P	0.2827	0.3516	0.7206	0.6852	0.3451	0.75	0.7615	0.8234	0.06121	0.005578	0.5679	0.8312
	P(adj)	/	/	/	/	/	/	/	/	/	0.06694	/	/
	OR	1.254	1.252	1.181	1.128	1.261	0.9135	1.074	1.073	0.6097	0.5077	0.8646	0.9406
	SE	0.2098	0.231	0.3529	0.2686	0.2338	0.2129	0.2011	0.2226	0.2586	0.2457	0.2356	0.2136
	L95	0.831	0.7963	0.5914	0.666	0.7971	0.6019	0.7243	0.6938	0.3673	0.3136	0.5449	0.6189
	U95	1.891	1.97	2.359	1.909	1.994	1.386	1.593	1.66	1.012	0.8217	1.372	1.43
dialysis-independent CKD vs. Controls	P	0.0065	0.2394	0.8763	0.5547	0.1435	0.3682	0.00166	0.00632	0.00896	0.05573	0.5334	0.2111
	P(adj)	0.07805	/	/	/	/	/	0.01996	0.07581	0.1076	/	/	/
	OR	1.582	1.271	0.9312	0.8532	1.342	0.8471	1.636	1.669	0.5959	0.6853	1.121	0.7971
	SE	0.1661	0.197	0.3123	0.2365	0.1966	0.1805	0.1556	0.1839	0.2002	0.192	0.1765	0.1793
	L95	1.143	0.8637	0.5049	0.5367	0.9129	0.5947	1.206	1.164	0.4025	0.4704	0.793	0.5609
	U95	2.191	1.869	1.717	1.356	1.973	1.207	2.219	2.394	0.8823	0.9986	1.584	1.133
dialysis-dependent ESRD vs. dialysis-independent CKD	P	0.3174	1	0.4805	0.3348	0.8224	0.7526	0.0558	0.0446	1	0.2773	0.3225	0.4588
	P(adj)	/	/	/	/	/	/	/	0.416	/	/	/	/
	OR	0.7923	0.9857	1.268	1.322	0.9394	1.078	0.6567	0.643	1.023	0.7407	0.7715	1.18
	SE	0.2263	0.2267	0.3494	0.2697	0.226	0.2101	0.2172	0.2158	0.2925	0.2484	0.2555	0.2113
	L95	0.5085	0.6321	0.6395	0.7791	0.6032	0.7143	0.429	0.4212	0.5767	0.4552	0.4676	0.7799
	U95	1.234	1.537	2.516	2.242	1.463	1.628	1.005	0.9815	1.815	1.205	1.273	1.786
MA: minor allele
OA: other allele
P, P(adj): unadjusted and Bonferroni adjusted p-values
OR: Odds ratio
SE: Standard error
L95, U95: Lower and upper limits of the 95% confidence interval
unadjusted p values < 0.05 shown in bold
effect alleles shown underlined
